# Supplementary material for: A new species of Allostoma (Platyhelminthes, Prolecithophora) from the coast of Japan
Source: Biodivers Data J. 2026 Jan 16;14:e176933. doi: 10.3897/BDJ.14.e176933 (PMC12831110; doi:10.3897/BDJ.14.e176933)
Supplement: XML Treatment for Allostoma matsueensis [file BDJ.14.e176933-treatment1.xml]

<!DOCTYPE tp:taxon-treatment
  PUBLIC "-//TaxonX//DTD Taxonomic Treatment Publishing DTD v0 20100105//EN" "tax-treatment-NSO.dtd">
<tp:taxon-treatment xmlns:tp="http://www.plazi.org/taxpub"><tp:treatment-meta><mixed-citation publication-type="journal"><person-group><name><surname>Omi</surname><given-names>Nao</given-names></name></person-group><article-title>A new species of <italic><tp:taxon-name><tp:taxon-name-part taxon-name-part-type="genus" reg="Allostoma">Allostoma</tp:taxon-name-part></tp:taxon-name></italic> (<tp:taxon-name><tp:taxon-name-part taxon-name-part-type="phylum">Platyhelminthes</tp:taxon-name-part></tp:taxon-name>, <tp:taxon-name><tp:taxon-name-part taxon-name-part-type="order">Prolecithophora</tp:taxon-name-part></tp:taxon-name>) from the coast of Japan</article-title><source>Biodivers Data J</source><day>16</day><month>01</month><year>2026</year><volume>14</volume><pub-id pub-id-type="doi">10.3897/BDJ.14.e176933</pub-id></mixed-citation></tp:treatment-meta><tp:nomenclature><tp:taxon-name><object-id xmlns:xlink="http://www.w3.org/1999/xlink" content-type="arpha" xlink:type="simple">0273E61A-6551-5E65-A3E3-1F0A40B99449</object-id><tp:taxon-name-part taxon-name-part-type="genus">Allostoma</tp:taxon-name-part> <tp:taxon-name-part taxon-name-part-type="species">matsueensis</tp:taxon-name-part><object-id xmlns:xlink="http://www.w3.org/1999/xlink" content-type="zoobank" xlink:type="simple" object-id-type="ZooBank">740415AD-9CC0-4073-BA8D-3547FA6BCACF</object-id></tp:taxon-name><tp:taxon-authority>Omi</tp:taxon-authority><tp:taxon-status xmlns:xlink="http://www.w3.org/1999/xlink" xlink:type="simple">sp. nov.</tp:taxon-status></tp:nomenclature><tp:treatment-sec sec-type="materials"><title>Materials</title><list list-type="alpha-lower" list-content="occurrences"><list-item><p><bold>Type status:</bold> <named-content xmlns:xlink="http://www.w3.org/1999/xlink" content-type="dwc:typeStatus" xlink:type="simple">Holotype</named-content>. <bold>Occurrence:</bold> catalogNumber: <named-content xmlns:xlink="http://www.w3.org/1999/xlink" content-type="dwc:catalogNumber" xlink:type="simple">PL-6488</named-content>; occurrenceRemarks: <named-content xmlns:xlink="http://www.w3.org/1999/xlink" content-type="dwc:occurrenceRemarks" xlink:type="simple">specimen represented by serial histological sections</named-content>; recordNumber: <named-content xmlns:xlink="http://www.w3.org/1999/xlink" content-type="dwc:recordNumber" xlink:type="simple">Br-6</named-content>; recordedBy: <named-content xmlns:xlink="http://www.w3.org/1999/xlink" content-type="dwc:recordedBy" xlink:type="simple">Nao Omi</named-content>; individualCount: <named-content xmlns:xlink="http://www.w3.org/1999/xlink" content-type="dwc:individualCount" xlink:type="simple">1</named-content>; sex: <named-content xmlns:xlink="http://www.w3.org/1999/xlink" content-type="dwc:sex" xlink:type="simple">hermaphrodite</named-content>; lifeStage: <named-content xmlns:xlink="http://www.w3.org/1999/xlink" content-type="dwc:lifeStage" xlink:type="simple">adult</named-content>; occurrenceStatus: <named-content xmlns:xlink="http://www.w3.org/1999/xlink" content-type="dwc:occurrenceStatus" xlink:type="simple">present</named-content>; occurrenceID: <named-content xmlns:xlink="http://www.w3.org/1999/xlink" content-type="dwc:occurrenceID" xlink:type="simple">E457F203-E4C1-5ED4-B0C2-D1A4C7D76D69</named-content>; <bold>Taxon:</bold> scientificName: <named-content xmlns:xlink="http://www.w3.org/1999/xlink" content-type="dwc:scientificName" xlink:type="simple"><italic><tp:taxon-name><tp:taxon-name-part taxon-name-part-type="genus" reg="Allostoma">Allostoma</tp:taxon-name-part> <tp:taxon-name-part taxon-name-part-type="species" reg="matsueensis">matsueensis</tp:taxon-name-part></tp:taxon-name></italic></named-content>; parentNameUsage: <named-content xmlns:xlink="http://www.w3.org/1999/xlink" content-type="dwc:parentNameUsage" xlink:type="simple"><tp:taxon-name><tp:taxon-name-part taxon-name-part-type="order">Prolecithophora</tp:taxon-name-part></tp:taxon-name>, <tp:taxon-name><tp:taxon-name-part taxon-name-part-type="family">Pseudostomidae</tp:taxon-name-part></tp:taxon-name></named-content>; kingdom: <named-content xmlns:xlink="http://www.w3.org/1999/xlink" content-type="dwc:kingdom" xlink:type="simple"><tp:taxon-name><tp:taxon-name-part taxon-name-part-type="kingdom">Animalia</tp:taxon-name-part></tp:taxon-name></named-content>; phylum: <named-content xmlns:xlink="http://www.w3.org/1999/xlink" content-type="dwc:phylum" xlink:type="simple"><tp:taxon-name><tp:taxon-name-part taxon-name-part-type="phylum">Platyhelminthes</tp:taxon-name-part></tp:taxon-name></named-content>; order: <named-content xmlns:xlink="http://www.w3.org/1999/xlink" content-type="dwc:order" xlink:type="simple"><tp:taxon-name><tp:taxon-name-part taxon-name-part-type="order">Prolecithophora</tp:taxon-name-part></tp:taxon-name></named-content>; family: <named-content xmlns:xlink="http://www.w3.org/1999/xlink" content-type="dwc:family" xlink:type="simple"><tp:taxon-name><tp:taxon-name-part taxon-name-part-type="family">Pseudostomidae</tp:taxon-name-part></tp:taxon-name></named-content>; genus: <named-content xmlns:xlink="http://www.w3.org/1999/xlink" content-type="dwc:genus" xlink:type="simple"><tp:taxon-name><tp:taxon-name-part taxon-name-part-type="genus">Allostoma</tp:taxon-name-part></tp:taxon-name></named-content>; taxonRank: <named-content xmlns:xlink="http://www.w3.org/1999/xlink" content-type="dwc:taxonRank" xlink:type="simple">species</named-content>; <bold>Location:</bold> continent: <named-content xmlns:xlink="http://www.w3.org/1999/xlink" content-type="dwc:continent" xlink:type="simple">Asia</named-content>; waterBody: <named-content xmlns:xlink="http://www.w3.org/1999/xlink" content-type="dwc:waterBody" xlink:type="simple">Sea of Japan</named-content>; islandGroup: <named-content xmlns:xlink="http://www.w3.org/1999/xlink" content-type="dwc:islandGroup" xlink:type="simple">the Japanese archipelago</named-content>; country: <named-content xmlns:xlink="http://www.w3.org/1999/xlink" content-type="dwc:country" xlink:type="simple">Japan</named-content>; countryCode: <named-content xmlns:xlink="http://www.w3.org/1999/xlink" content-type="dwc:countryCode" xlink:type="simple">JP</named-content>; stateProvince: <named-content xmlns:xlink="http://www.w3.org/1999/xlink" content-type="dwc:stateProvince" xlink:type="simple">Shimane</named-content>; county: <named-content xmlns:xlink="http://www.w3.org/1999/xlink" content-type="dwc:county" xlink:type="simple">Matsue</named-content>; municipality: <named-content xmlns:xlink="http://www.w3.org/1999/xlink" content-type="dwc:municipality" xlink:type="simple">Mihonoseki</named-content>; locality: <named-content xmlns:xlink="http://www.w3.org/1999/xlink" content-type="dwc:locality" xlink:type="simple">the coast of Matsue city, Shimane Prefecture, Japan</named-content>; verbatimCoordinates: <named-content xmlns:xlink="http://www.w3.org/1999/xlink" content-type="dwc:verbatimCoordinates" xlink:type="simple"><named-content content-type="dwc:verbatimCoordinates" xlink:type="simple">35°33'29.0"N 133°18'31.9"E</named-content></named-content>; decimalLatitude: <named-content xmlns:xlink="http://www.w3.org/1999/xlink" content-type="dwc:decimalLatitude" xlink:type="simple">35.558056</named-content>; decimalLongitude: <named-content xmlns:xlink="http://www.w3.org/1999/xlink" content-type="dwc:decimalLongitude" xlink:type="simple">133.308867</named-content>; georeferenceProtocol: <named-content xmlns:xlink="http://www.w3.org/1999/xlink" content-type="dwc:georeferenceProtocol" xlink:type="simple">GPS</named-content>; <bold>Identification:</bold> identifiedBy: <named-content xmlns:xlink="http://www.w3.org/1999/xlink" content-type="dwc:identifiedBy" xlink:type="simple">Nao Omi</named-content>; <bold>Event:</bold> samplingProtocol: <named-content xmlns:xlink="http://www.w3.org/1999/xlink" content-type="dwc:samplingProtocol" xlink:type="simple">plankton net</named-content>; eventDate: <named-content xmlns:xlink="http://www.w3.org/1999/xlink" content-type="dwc:eventDate" xlink:type="simple">6/20/2020</named-content>; year: <named-content xmlns:xlink="http://www.w3.org/1999/xlink" content-type="dwc:year" xlink:type="simple">2020</named-content>; month: <named-content xmlns:xlink="http://www.w3.org/1999/xlink" content-type="dwc:month" xlink:type="simple">June</named-content>; day: <named-content xmlns:xlink="http://www.w3.org/1999/xlink" content-type="dwc:day" xlink:type="simple">20</named-content>; habitat: <named-content xmlns:xlink="http://www.w3.org/1999/xlink" content-type="dwc:habitat" xlink:type="simple">marine</named-content>; <bold>Record Level:</bold> type: <named-content xmlns:xlink="http://www.w3.org/1999/xlink" content-type="dwc:type" xlink:type="simple">PhysicalObject</named-content>; language: <named-content xmlns:xlink="http://www.w3.org/1999/xlink" content-type="dwc:language" xlink:type="simple">en</named-content>; institutionID: <named-content xmlns:xlink="http://www.w3.org/1999/xlink" content-type="dwc:institutionID" xlink:type="simple">https://ror.org/04r8tsy16</named-content>; institutionCode: <named-content xmlns:xlink="http://www.w3.org/1999/xlink" content-type="dwc:institutionCode" xlink:type="simple">NSMT</named-content>; collectionCode: <named-content xmlns:xlink="http://www.w3.org/1999/xlink" content-type="dwc:collectionCode" xlink:type="simple">PL</named-content>; ownerInstitutionCode: <named-content xmlns:xlink="http://www.w3.org/1999/xlink" content-type="dwc:ownerInstitutionCode" xlink:type="simple">TNS</named-content>; basisOfRecord: <named-content xmlns:xlink="http://www.w3.org/1999/xlink" content-type="dwc:basisOfRecord" xlink:type="simple">PreservedSpecimen</named-content>; <bold>Material Entity:</bold> preparations: <named-content xmlns:xlink="http://www.w3.org/1999/xlink" content-type="dwc:preparations" xlink:type="simple">histological formalin-fixed, paraffin-embedded serial histological sections</named-content></p></list-item><list-item><p><bold>Type status:</bold> <named-content xmlns:xlink="http://www.w3.org/1999/xlink" content-type="dwc:typeStatus" xlink:type="simple">Paratype</named-content>. <bold>Occurrence:</bold> catalogNumber: <named-content xmlns:xlink="http://www.w3.org/1999/xlink" content-type="dwc:catalogNumber" xlink:type="simple">PL-6486</named-content>; occurrenceRemarks: <named-content xmlns:xlink="http://www.w3.org/1999/xlink" content-type="dwc:occurrenceRemarks" xlink:type="simple">specimen represented by serial histological sections</named-content>; recordNumber: <named-content xmlns:xlink="http://www.w3.org/1999/xlink" content-type="dwc:recordNumber" xlink:type="simple">Br-2</named-content>; recordedBy: <named-content xmlns:xlink="http://www.w3.org/1999/xlink" content-type="dwc:recordedBy" xlink:type="simple">Nao Omi</named-content>; individualCount: <named-content xmlns:xlink="http://www.w3.org/1999/xlink" content-type="dwc:individualCount" xlink:type="simple">1</named-content>; sex: <named-content xmlns:xlink="http://www.w3.org/1999/xlink" content-type="dwc:sex" xlink:type="simple">hermaphrodite</named-content>; lifeStage: <named-content xmlns:xlink="http://www.w3.org/1999/xlink" content-type="dwc:lifeStage" xlink:type="simple">adult</named-content>; occurrenceStatus: <named-content xmlns:xlink="http://www.w3.org/1999/xlink" content-type="dwc:occurrenceStatus" xlink:type="simple">present</named-content>; occurrenceID: <named-content xmlns:xlink="http://www.w3.org/1999/xlink" content-type="dwc:occurrenceID" xlink:type="simple">CBFD9733-74A1-5C97-9324-131D17A98C9B</named-content>; <bold>Taxon:</bold> scientificName: <named-content xmlns:xlink="http://www.w3.org/1999/xlink" content-type="dwc:scientificName" xlink:type="simple"><italic><tp:taxon-name><tp:taxon-name-part taxon-name-part-type="genus" reg="Allostoma">Allostoma</tp:taxon-name-part> <tp:taxon-name-part taxon-name-part-type="species" reg="matsueensis">matsueensis</tp:taxon-name-part></tp:taxon-name></italic></named-content>; parentNameUsage: <named-content xmlns:xlink="http://www.w3.org/1999/xlink" content-type="dwc:parentNameUsage" xlink:type="simple"><tp:taxon-name><tp:taxon-name-part taxon-name-part-type="order">Prolecithophora</tp:taxon-name-part></tp:taxon-name>, <tp:taxon-name><tp:taxon-name-part taxon-name-part-type="family">Pseudostomidae</tp:taxon-name-part></tp:taxon-name></named-content>; kingdom: <named-content xmlns:xlink="http://www.w3.org/1999/xlink" content-type="dwc:kingdom" xlink:type="simple"><tp:taxon-name><tp:taxon-name-part taxon-name-part-type="kingdom">Animalia</tp:taxon-name-part></tp:taxon-name></named-content>; phylum: <named-content xmlns:xlink="http://www.w3.org/1999/xlink" content-type="dwc:phylum" xlink:type="simple"><tp:taxon-name><tp:taxon-name-part taxon-name-part-type="phylum">Platyhelminthes</tp:taxon-name-part></tp:taxon-name></named-content>; order: <named-content xmlns:xlink="http://www.w3.org/1999/xlink" content-type="dwc:order" xlink:type="simple"><tp:taxon-name><tp:taxon-name-part taxon-name-part-type="order">Prolecithophora</tp:taxon-name-part></tp:taxon-name></named-content>; family: <named-content xmlns:xlink="http://www.w3.org/1999/xlink" content-type="dwc:family" xlink:type="simple"><tp:taxon-name><tp:taxon-name-part taxon-name-part-type="family">Pseudostomidae</tp:taxon-name-part></tp:taxon-name></named-content>; genus: <named-content xmlns:xlink="http://www.w3.org/1999/xlink" content-type="dwc:genus" xlink:type="simple"><tp:taxon-name><tp:taxon-name-part taxon-name-part-type="genus">Allostoma</tp:taxon-name-part></tp:taxon-name></named-content>; taxonRank: <named-content xmlns:xlink="http://www.w3.org/1999/xlink" content-type="dwc:taxonRank" xlink:type="simple">species</named-content>; <bold>Location:</bold> continent: <named-content xmlns:xlink="http://www.w3.org/1999/xlink" content-type="dwc:continent" xlink:type="simple">Asia</named-content>; waterBody: <named-content xmlns:xlink="http://www.w3.org/1999/xlink" content-type="dwc:waterBody" xlink:type="simple">Sea of Japan</named-content>; islandGroup: <named-content xmlns:xlink="http://www.w3.org/1999/xlink" content-type="dwc:islandGroup" xlink:type="simple">the Japanese archipelago</named-content>; country: <named-content xmlns:xlink="http://www.w3.org/1999/xlink" content-type="dwc:country" xlink:type="simple">Japan</named-content>; countryCode: <named-content xmlns:xlink="http://www.w3.org/1999/xlink" content-type="dwc:countryCode" xlink:type="simple">JP</named-content>; stateProvince: <named-content xmlns:xlink="http://www.w3.org/1999/xlink" content-type="dwc:stateProvince" xlink:type="simple">Shimane</named-content>; county: <named-content xmlns:xlink="http://www.w3.org/1999/xlink" content-type="dwc:county" xlink:type="simple">Matsue</named-content>; municipality: <named-content xmlns:xlink="http://www.w3.org/1999/xlink" content-type="dwc:municipality" xlink:type="simple">Mihonoseki</named-content>; locality: <named-content xmlns:xlink="http://www.w3.org/1999/xlink" content-type="dwc:locality" xlink:type="simple">the coast of Matsue city, Shimane Prefecture, Japan</named-content>; verbatimCoordinates: <named-content xmlns:xlink="http://www.w3.org/1999/xlink" content-type="dwc:verbatimCoordinates" xlink:type="simple"><named-content content-type="dwc:verbatimCoordinates" xlink:type="simple">35°33'29.0"N 133°18'31.9"E</named-content></named-content>; decimalLatitude: <named-content xmlns:xlink="http://www.w3.org/1999/xlink" content-type="dwc:decimalLatitude" xlink:type="simple">35.558056</named-content>; decimalLongitude: <named-content xmlns:xlink="http://www.w3.org/1999/xlink" content-type="dwc:decimalLongitude" xlink:type="simple">133.308867</named-content>; georeferenceProtocol: <named-content xmlns:xlink="http://www.w3.org/1999/xlink" content-type="dwc:georeferenceProtocol" xlink:type="simple">GPS</named-content>; <bold>Identification:</bold> identifiedBy: <named-content xmlns:xlink="http://www.w3.org/1999/xlink" content-type="dwc:identifiedBy" xlink:type="simple">Nao Omi</named-content>; <bold>Event:</bold> samplingProtocol: <named-content xmlns:xlink="http://www.w3.org/1999/xlink" content-type="dwc:samplingProtocol" xlink:type="simple">plankton net</named-content>; eventDate: <named-content xmlns:xlink="http://www.w3.org/1999/xlink" content-type="dwc:eventDate" xlink:type="simple">6/20/2020</named-content>; year: <named-content xmlns:xlink="http://www.w3.org/1999/xlink" content-type="dwc:year" xlink:type="simple">2020</named-content>; month: <named-content xmlns:xlink="http://www.w3.org/1999/xlink" content-type="dwc:month" xlink:type="simple">June</named-content>; day: <named-content xmlns:xlink="http://www.w3.org/1999/xlink" content-type="dwc:day" xlink:type="simple">20</named-content>; habitat: <named-content xmlns:xlink="http://www.w3.org/1999/xlink" content-type="dwc:habitat" xlink:type="simple">marine</named-content>; <bold>Record Level:</bold> type: <named-content xmlns:xlink="http://www.w3.org/1999/xlink" content-type="dwc:type" xlink:type="simple">PhysicalObject</named-content>; language: <named-content xmlns:xlink="http://www.w3.org/1999/xlink" content-type="dwc:language" xlink:type="simple">en</named-content>; institutionID: <named-content xmlns:xlink="http://www.w3.org/1999/xlink" content-type="dwc:institutionID" xlink:type="simple">https://ror.org/04r8tsy16</named-content>; institutionCode: <named-content xmlns:xlink="http://www.w3.org/1999/xlink" content-type="dwc:institutionCode" xlink:type="simple">NSMT</named-content>; collectionCode: <named-content xmlns:xlink="http://www.w3.org/1999/xlink" content-type="dwc:collectionCode" xlink:type="simple">PL</named-content>; ownerInstitutionCode: <named-content xmlns:xlink="http://www.w3.org/1999/xlink" content-type="dwc:ownerInstitutionCode" xlink:type="simple">TNS</named-content>; basisOfRecord: <named-content xmlns:xlink="http://www.w3.org/1999/xlink" content-type="dwc:basisOfRecord" xlink:type="simple">PreservedSpecimen</named-content>; <bold>Material Entity:</bold> preparations: <named-content xmlns:xlink="http://www.w3.org/1999/xlink" content-type="dwc:preparations" xlink:type="simple">formalin-fixed, paraffin-embedded serial histological sections</named-content></p></list-item><list-item><p><bold>Type status:</bold> <named-content xmlns:xlink="http://www.w3.org/1999/xlink" content-type="dwc:typeStatus" xlink:type="simple">Paratype</named-content>. <bold>Occurrence:</bold> catalogNumber: <named-content xmlns:xlink="http://www.w3.org/1999/xlink" content-type="dwc:catalogNumber" xlink:type="simple">PL-6487</named-content>; occurrenceRemarks: <named-content xmlns:xlink="http://www.w3.org/1999/xlink" content-type="dwc:occurrenceRemarks" xlink:type="simple">specimen represented by serial histological sections</named-content>; recordNumber: <named-content xmlns:xlink="http://www.w3.org/1999/xlink" content-type="dwc:recordNumber" xlink:type="simple">Br-4</named-content>; recordedBy: <named-content xmlns:xlink="http://www.w3.org/1999/xlink" content-type="dwc:recordedBy" xlink:type="simple">Nao Omi</named-content>; individualCount: <named-content xmlns:xlink="http://www.w3.org/1999/xlink" content-type="dwc:individualCount" xlink:type="simple">1</named-content>; sex: <named-content xmlns:xlink="http://www.w3.org/1999/xlink" content-type="dwc:sex" xlink:type="simple">hermaphrodite</named-content>; lifeStage: <named-content xmlns:xlink="http://www.w3.org/1999/xlink" content-type="dwc:lifeStage" xlink:type="simple">adult</named-content>; occurrenceStatus: <named-content xmlns:xlink="http://www.w3.org/1999/xlink" content-type="dwc:occurrenceStatus" xlink:type="simple">present</named-content>; occurrenceID: <named-content xmlns:xlink="http://www.w3.org/1999/xlink" content-type="dwc:occurrenceID" xlink:type="simple">FB84E696-8515-54BF-85E1-EF51E9C8F239</named-content>; <bold>Taxon:</bold> scientificName: <named-content xmlns:xlink="http://www.w3.org/1999/xlink" content-type="dwc:scientificName" xlink:type="simple"><italic><tp:taxon-name><tp:taxon-name-part taxon-name-part-type="genus" reg="Allostoma">Allostoma</tp:taxon-name-part> <tp:taxon-name-part taxon-name-part-type="species" reg="matsueensis">matsueensis</tp:taxon-name-part></tp:taxon-name></italic></named-content>; parentNameUsage: <named-content xmlns:xlink="http://www.w3.org/1999/xlink" content-type="dwc:parentNameUsage" xlink:type="simple"><tp:taxon-name><tp:taxon-name-part taxon-name-part-type="order">Prolecithophora</tp:taxon-name-part></tp:taxon-name>, <tp:taxon-name><tp:taxon-name-part taxon-name-part-type="family">Pseudostomidae</tp:taxon-name-part></tp:taxon-name></named-content>; kingdom: <named-content xmlns:xlink="http://www.w3.org/1999/xlink" content-type="dwc:kingdom" xlink:type="simple"><tp:taxon-name><tp:taxon-name-part taxon-name-part-type="kingdom">Animalia</tp:taxon-name-part></tp:taxon-name></named-content>; phylum: <named-content xmlns:xlink="http://www.w3.org/1999/xlink" content-type="dwc:phylum" xlink:type="simple"><tp:taxon-name><tp:taxon-name-part taxon-name-part-type="phylum">Platyhelminthes</tp:taxon-name-part></tp:taxon-name></named-content>; order: <named-content xmlns:xlink="http://www.w3.org/1999/xlink" content-type="dwc:order" xlink:type="simple"><tp:taxon-name><tp:taxon-name-part taxon-name-part-type="order">Prolecithophora</tp:taxon-name-part></tp:taxon-name></named-content>; family: <named-content xmlns:xlink="http://www.w3.org/1999/xlink" content-type="dwc:family" xlink:type="simple"><tp:taxon-name><tp:taxon-name-part taxon-name-part-type="family">Pseudostomidae</tp:taxon-name-part></tp:taxon-name></named-content>; genus: <named-content xmlns:xlink="http://www.w3.org/1999/xlink" content-type="dwc:genus" xlink:type="simple"><tp:taxon-name><tp:taxon-name-part taxon-name-part-type="genus">Allostoma</tp:taxon-name-part></tp:taxon-name></named-content>; taxonRank: <named-content xmlns:xlink="http://www.w3.org/1999/xlink" content-type="dwc:taxonRank" xlink:type="simple">species</named-content>; <bold>Location:</bold> continent: <named-content xmlns:xlink="http://www.w3.org/1999/xlink" content-type="dwc:continent" xlink:type="simple">Asia</named-content>; waterBody: <named-content xmlns:xlink="http://www.w3.org/1999/xlink" content-type="dwc:waterBody" xlink:type="simple">Sea of Japan</named-content>; islandGroup: <named-content xmlns:xlink="http://www.w3.org/1999/xlink" content-type="dwc:islandGroup" xlink:type="simple">the Japanese archipelago</named-content>; country: <named-content xmlns:xlink="http://www.w3.org/1999/xlink" content-type="dwc:country" xlink:type="simple">Japan</named-content>; countryCode: <named-content xmlns:xlink="http://www.w3.org/1999/xlink" content-type="dwc:countryCode" xlink:type="simple">JP</named-content>; stateProvince: <named-content xmlns:xlink="http://www.w3.org/1999/xlink" content-type="dwc:stateProvince" xlink:type="simple">Shimane</named-content>; county: <named-content xmlns:xlink="http://www.w3.org/1999/xlink" content-type="dwc:county" xlink:type="simple">Matsue</named-content>; municipality: <named-content xmlns:xlink="http://www.w3.org/1999/xlink" content-type="dwc:municipality" xlink:type="simple">Mihonoseki</named-content>; locality: <named-content xmlns:xlink="http://www.w3.org/1999/xlink" content-type="dwc:locality" xlink:type="simple">the coast of Matsue city, Shimane Prefecture, Japan</named-content>; verbatimCoordinates: <named-content xmlns:xlink="http://www.w3.org/1999/xlink" content-type="dwc:verbatimCoordinates" xlink:type="simple"><named-content content-type="dwc:verbatimCoordinates" xlink:type="simple">35°33'29.0"N 133°18'31.9"E</named-content></named-content>; decimalLatitude: <named-content xmlns:xlink="http://www.w3.org/1999/xlink" content-type="dwc:decimalLatitude" xlink:type="simple">35.558056</named-content>; decimalLongitude: <named-content xmlns:xlink="http://www.w3.org/1999/xlink" content-type="dwc:decimalLongitude" xlink:type="simple">133.308867</named-content>; georeferenceProtocol: <named-content xmlns:xlink="http://www.w3.org/1999/xlink" content-type="dwc:georeferenceProtocol" xlink:type="simple">GPS</named-content>; <bold>Identification:</bold> identifiedBy: <named-content xmlns:xlink="http://www.w3.org/1999/xlink" content-type="dwc:identifiedBy" xlink:type="simple">Nao Omi</named-content>; <bold>Event:</bold> samplingProtocol: <named-content xmlns:xlink="http://www.w3.org/1999/xlink" content-type="dwc:samplingProtocol" xlink:type="simple">plankton net</named-content>; eventDate: <named-content xmlns:xlink="http://www.w3.org/1999/xlink" content-type="dwc:eventDate" xlink:type="simple">6/20/2020</named-content>; year: <named-content xmlns:xlink="http://www.w3.org/1999/xlink" content-type="dwc:year" xlink:type="simple">2020</named-content>; month: <named-content xmlns:xlink="http://www.w3.org/1999/xlink" content-type="dwc:month" xlink:type="simple">June</named-content>; day: <named-content xmlns:xlink="http://www.w3.org/1999/xlink" content-type="dwc:day" xlink:type="simple">20</named-content>; habitat: <named-content xmlns:xlink="http://www.w3.org/1999/xlink" content-type="dwc:habitat" xlink:type="simple">marine</named-content>; <bold>Record Level:</bold> type: <named-content xmlns:xlink="http://www.w3.org/1999/xlink" content-type="dwc:type" xlink:type="simple">PhysicalObject</named-content>; language: <named-content xmlns:xlink="http://www.w3.org/1999/xlink" content-type="dwc:language" xlink:type="simple">en</named-content>; institutionID: <named-content xmlns:xlink="http://www.w3.org/1999/xlink" content-type="dwc:institutionID" xlink:type="simple">https://ror.org/04r8tsy16</named-content>; institutionCode: <named-content xmlns:xlink="http://www.w3.org/1999/xlink" content-type="dwc:institutionCode" xlink:type="simple">NSMT</named-content>; collectionCode: <named-content xmlns:xlink="http://www.w3.org/1999/xlink" content-type="dwc:collectionCode" xlink:type="simple">PL</named-content>; ownerInstitutionCode: <named-content xmlns:xlink="http://www.w3.org/1999/xlink" content-type="dwc:ownerInstitutionCode" xlink:type="simple">TNS</named-content>; basisOfRecord: <named-content xmlns:xlink="http://www.w3.org/1999/xlink" content-type="dwc:basisOfRecord" xlink:type="simple">PreservedSpecimen</named-content>; <bold>Material Entity:</bold> preparations: <named-content xmlns:xlink="http://www.w3.org/1999/xlink" content-type="dwc:preparations" xlink:type="simple">formalin-fixed, paraffin-embedded serial histological sections</named-content></p></list-item><list-item><p><bold>Type status:</bold> <named-content xmlns:xlink="http://www.w3.org/1999/xlink" content-type="dwc:typeStatus" xlink:type="simple">Paratype</named-content>. <bold>Occurrence:</bold> catalogNumber: <named-content xmlns:xlink="http://www.w3.org/1999/xlink" content-type="dwc:catalogNumber" xlink:type="simple">PL-6489</named-content>; occurrenceRemarks: <named-content xmlns:xlink="http://www.w3.org/1999/xlink" content-type="dwc:occurrenceRemarks" xlink:type="simple">specimen represented by serial histological sections</named-content>; recordNumber: <named-content xmlns:xlink="http://www.w3.org/1999/xlink" content-type="dwc:recordNumber" xlink:type="simple">Br-8</named-content>; recordedBy: <named-content xmlns:xlink="http://www.w3.org/1999/xlink" content-type="dwc:recordedBy" xlink:type="simple">Nao Omi</named-content>; individualCount: <named-content xmlns:xlink="http://www.w3.org/1999/xlink" content-type="dwc:individualCount" xlink:type="simple">1</named-content>; sex: <named-content xmlns:xlink="http://www.w3.org/1999/xlink" content-type="dwc:sex" xlink:type="simple">hermaphrodite</named-content>; lifeStage: <named-content xmlns:xlink="http://www.w3.org/1999/xlink" content-type="dwc:lifeStage" xlink:type="simple">adult</named-content>; occurrenceStatus: <named-content xmlns:xlink="http://www.w3.org/1999/xlink" content-type="dwc:occurrenceStatus" xlink:type="simple">present</named-content>; occurrenceID: <named-content xmlns:xlink="http://www.w3.org/1999/xlink" content-type="dwc:occurrenceID" xlink:type="simple">AA3FDB8C-2E6D-5371-9B22-F9A666EA3E0E</named-content>; <bold>Taxon:</bold> scientificName: <named-content xmlns:xlink="http://www.w3.org/1999/xlink" content-type="dwc:scientificName" xlink:type="simple"><italic><tp:taxon-name><tp:taxon-name-part taxon-name-part-type="genus" reg="Allostoma">Allostoma</tp:taxon-name-part> <tp:taxon-name-part taxon-name-part-type="species" reg="matsueensis">matsueensis</tp:taxon-name-part></tp:taxon-name></italic></named-content>; parentNameUsage: <named-content xmlns:xlink="http://www.w3.org/1999/xlink" content-type="dwc:parentNameUsage" xlink:type="simple"><tp:taxon-name><tp:taxon-name-part taxon-name-part-type="order">Prolecithophora</tp:taxon-name-part></tp:taxon-name>, <tp:taxon-name><tp:taxon-name-part taxon-name-part-type="family">Pseudostomidae</tp:taxon-name-part></tp:taxon-name></named-content>; kingdom: <named-content xmlns:xlink="http://www.w3.org/1999/xlink" content-type="dwc:kingdom" xlink:type="simple"><tp:taxon-name><tp:taxon-name-part taxon-name-part-type="kingdom">Animalia</tp:taxon-name-part></tp:taxon-name></named-content>; phylum: <named-content xmlns:xlink="http://www.w3.org/1999/xlink" content-type="dwc:phylum" xlink:type="simple"><tp:taxon-name><tp:taxon-name-part taxon-name-part-type="phylum">Platyhelminthes</tp:taxon-name-part></tp:taxon-name></named-content>; order: <named-content xmlns:xlink="http://www.w3.org/1999/xlink" content-type="dwc:order" xlink:type="simple"><tp:taxon-name><tp:taxon-name-part taxon-name-part-type="order">Prolecithophora</tp:taxon-name-part></tp:taxon-name></named-content>; family: <named-content xmlns:xlink="http://www.w3.org/1999/xlink" content-type="dwc:family" xlink:type="simple"><tp:taxon-name><tp:taxon-name-part taxon-name-part-type="family">Pseudostomidae</tp:taxon-name-part></tp:taxon-name></named-content>; genus: <named-content xmlns:xlink="http://www.w3.org/1999/xlink" content-type="dwc:genus" xlink:type="simple"><tp:taxon-name><tp:taxon-name-part taxon-name-part-type="genus">Allostoma</tp:taxon-name-part></tp:taxon-name></named-content>; taxonRank: <named-content xmlns:xlink="http://www.w3.org/1999/xlink" content-type="dwc:taxonRank" xlink:type="simple">species</named-content>; <bold>Location:</bold> continent: <named-content xmlns:xlink="http://www.w3.org/1999/xlink" content-type="dwc:continent" xlink:type="simple">Asia</named-content>; waterBody: <named-content xmlns:xlink="http://www.w3.org/1999/xlink" content-type="dwc:waterBody" xlink:type="simple">Sea of Japan</named-content>; islandGroup: <named-content xmlns:xlink="http://www.w3.org/1999/xlink" content-type="dwc:islandGroup" xlink:type="simple">the Japanese archipelago</named-content>; country: <named-content xmlns:xlink="http://www.w3.org/1999/xlink" content-type="dwc:country" xlink:type="simple">Japan</named-content>; countryCode: <named-content xmlns:xlink="http://www.w3.org/1999/xlink" content-type="dwc:countryCode" xlink:type="simple">JP</named-content>; stateProvince: <named-content xmlns:xlink="http://www.w3.org/1999/xlink" content-type="dwc:stateProvince" xlink:type="simple">Shimane</named-content>; county: <named-content xmlns:xlink="http://www.w3.org/1999/xlink" content-type="dwc:county" xlink:type="simple">Matsue</named-content>; municipality: <named-content xmlns:xlink="http://www.w3.org/1999/xlink" content-type="dwc:municipality" xlink:type="simple">Mihonoseki</named-content>; locality: <named-content xmlns:xlink="http://www.w3.org/1999/xlink" content-type="dwc:locality" xlink:type="simple">the coast of Matsue city, Shimane Prefecture, Japan</named-content>; verbatimCoordinates: <named-content xmlns:xlink="http://www.w3.org/1999/xlink" content-type="dwc:verbatimCoordinates" xlink:type="simple"><named-content content-type="dwc:verbatimCoordinates" xlink:type="simple">35°33'29.0"N 133°18'31.9"E</named-content></named-content>; decimalLatitude: <named-content xmlns:xlink="http://www.w3.org/1999/xlink" content-type="dwc:decimalLatitude" xlink:type="simple">35.558056</named-content>; decimalLongitude: <named-content xmlns:xlink="http://www.w3.org/1999/xlink" content-type="dwc:decimalLongitude" xlink:type="simple">133.308867</named-content>; georeferenceProtocol: <named-content xmlns:xlink="http://www.w3.org/1999/xlink" content-type="dwc:georeferenceProtocol" xlink:type="simple">GPS</named-content>; <bold>Identification:</bold> identifiedBy: <named-content xmlns:xlink="http://www.w3.org/1999/xlink" content-type="dwc:identifiedBy" xlink:type="simple">Nao Omi</named-content>; <bold>Event:</bold> samplingProtocol: <named-content xmlns:xlink="http://www.w3.org/1999/xlink" content-type="dwc:samplingProtocol" xlink:type="simple">plankton net</named-content>; eventDate: <named-content xmlns:xlink="http://www.w3.org/1999/xlink" content-type="dwc:eventDate" xlink:type="simple">6/20/2020</named-content>; year: <named-content xmlns:xlink="http://www.w3.org/1999/xlink" content-type="dwc:year" xlink:type="simple">2020</named-content>; month: <named-content xmlns:xlink="http://www.w3.org/1999/xlink" content-type="dwc:month" xlink:type="simple">June</named-content>; day: <named-content xmlns:xlink="http://www.w3.org/1999/xlink" content-type="dwc:day" xlink:type="simple">20</named-content>; habitat: <named-content xmlns:xlink="http://www.w3.org/1999/xlink" content-type="dwc:habitat" xlink:type="simple">marine</named-content>; <bold>Record Level:</bold> type: <named-content xmlns:xlink="http://www.w3.org/1999/xlink" content-type="dwc:type" xlink:type="simple">PhysicalObject</named-content>; language: <named-content xmlns:xlink="http://www.w3.org/1999/xlink" content-type="dwc:language" xlink:type="simple">en</named-content>; institutionID: <named-content xmlns:xlink="http://www.w3.org/1999/xlink" content-type="dwc:institutionID" xlink:type="simple">https://ror.org/04r8tsy16</named-content>; institutionCode: <named-content xmlns:xlink="http://www.w3.org/1999/xlink" content-type="dwc:institutionCode" xlink:type="simple">NSMT</named-content>; collectionCode: <named-content xmlns:xlink="http://www.w3.org/1999/xlink" content-type="dwc:collectionCode" xlink:type="simple">PL</named-content>; ownerInstitutionCode: <named-content xmlns:xlink="http://www.w3.org/1999/xlink" content-type="dwc:ownerInstitutionCode" xlink:type="simple">TNS</named-content>; basisOfRecord: <named-content xmlns:xlink="http://www.w3.org/1999/xlink" content-type="dwc:basisOfRecord" xlink:type="simple">PreservedSpecimen</named-content>; <bold>Material Entity:</bold> preparations: <named-content xmlns:xlink="http://www.w3.org/1999/xlink" content-type="dwc:preparations" xlink:type="simple">formalin-fixed, paraffin-embedded serial histological sections</named-content></p></list-item><list-item><p><bold>Type status:</bold> <named-content xmlns:xlink="http://www.w3.org/1999/xlink" content-type="dwc:typeStatus" xlink:type="simple">Paratype</named-content>. <bold>Occurrence:</bold> catalogNumber: <named-content xmlns:xlink="http://www.w3.org/1999/xlink" content-type="dwc:catalogNumber" xlink:type="simple">PL-6490</named-content>; occurrenceRemarks: <named-content xmlns:xlink="http://www.w3.org/1999/xlink" content-type="dwc:occurrenceRemarks" xlink:type="simple">specimen represented by serial histological sections</named-content>; recordNumber: <named-content xmlns:xlink="http://www.w3.org/1999/xlink" content-type="dwc:recordNumber" xlink:type="simple">Br-12</named-content>; recordedBy: <named-content xmlns:xlink="http://www.w3.org/1999/xlink" content-type="dwc:recordedBy" xlink:type="simple">Nao Omi</named-content>; individualCount: <named-content xmlns:xlink="http://www.w3.org/1999/xlink" content-type="dwc:individualCount" xlink:type="simple">1</named-content>; sex: <named-content xmlns:xlink="http://www.w3.org/1999/xlink" content-type="dwc:sex" xlink:type="simple">hermaphrodite</named-content>; lifeStage: <named-content xmlns:xlink="http://www.w3.org/1999/xlink" content-type="dwc:lifeStage" xlink:type="simple">adult</named-content>; occurrenceStatus: <named-content xmlns:xlink="http://www.w3.org/1999/xlink" content-type="dwc:occurrenceStatus" xlink:type="simple">present</named-content>; occurrenceID: <named-content xmlns:xlink="http://www.w3.org/1999/xlink" content-type="dwc:occurrenceID" xlink:type="simple">9A84CA47-00CC-5580-AFC4-A354FC1A4C12</named-content>; <bold>Taxon:</bold> scientificName: <named-content xmlns:xlink="http://www.w3.org/1999/xlink" content-type="dwc:scientificName" xlink:type="simple"><italic><tp:taxon-name><tp:taxon-name-part taxon-name-part-type="genus" reg="Allostoma">Allostoma</tp:taxon-name-part> <tp:taxon-name-part taxon-name-part-type="species" reg="matsueensis">matsueensis</tp:taxon-name-part></tp:taxon-name></italic></named-content>; parentNameUsage: <named-content xmlns:xlink="http://www.w3.org/1999/xlink" content-type="dwc:parentNameUsage" xlink:type="simple"><tp:taxon-name><tp:taxon-name-part taxon-name-part-type="order">Prolecithophora</tp:taxon-name-part></tp:taxon-name>, <tp:taxon-name><tp:taxon-name-part taxon-name-part-type="family">Pseudostomidae</tp:taxon-name-part></tp:taxon-name></named-content>; kingdom: <named-content xmlns:xlink="http://www.w3.org/1999/xlink" content-type="dwc:kingdom" xlink:type="simple"><tp:taxon-name><tp:taxon-name-part taxon-name-part-type="kingdom">Animalia</tp:taxon-name-part></tp:taxon-name></named-content>; phylum: <named-content xmlns:xlink="http://www.w3.org/1999/xlink" content-type="dwc:phylum" xlink:type="simple"><tp:taxon-name><tp:taxon-name-part taxon-name-part-type="phylum">Platyhelminthes</tp:taxon-name-part></tp:taxon-name></named-content>; order: <named-content xmlns:xlink="http://www.w3.org/1999/xlink" content-type="dwc:order" xlink:type="simple"><tp:taxon-name><tp:taxon-name-part taxon-name-part-type="order">Prolecithophora</tp:taxon-name-part></tp:taxon-name></named-content>; family: <named-content xmlns:xlink="http://www.w3.org/1999/xlink" content-type="dwc:family" xlink:type="simple"><tp:taxon-name><tp:taxon-name-part taxon-name-part-type="family">Pseudostomidae</tp:taxon-name-part></tp:taxon-name></named-content>; genus: <named-content xmlns:xlink="http://www.w3.org/1999/xlink" content-type="dwc:genus" xlink:type="simple"><tp:taxon-name><tp:taxon-name-part taxon-name-part-type="genus">Allostoma</tp:taxon-name-part></tp:taxon-name></named-content>; taxonRank: <named-content xmlns:xlink="http://www.w3.org/1999/xlink" content-type="dwc:taxonRank" xlink:type="simple">species</named-content>; <bold>Location:</bold> continent: <named-content xmlns:xlink="http://www.w3.org/1999/xlink" content-type="dwc:continent" xlink:type="simple">Asia</named-content>; waterBody: <named-content xmlns:xlink="http://www.w3.org/1999/xlink" content-type="dwc:waterBody" xlink:type="simple">Sea of Japan</named-content>; islandGroup: <named-content xmlns:xlink="http://www.w3.org/1999/xlink" content-type="dwc:islandGroup" xlink:type="simple">the Japanese archipelago</named-content>; country: <named-content xmlns:xlink="http://www.w3.org/1999/xlink" content-type="dwc:country" xlink:type="simple">Japan</named-content>; countryCode: <named-content xmlns:xlink="http://www.w3.org/1999/xlink" content-type="dwc:countryCode" xlink:type="simple">JP</named-content>; stateProvince: <named-content xmlns:xlink="http://www.w3.org/1999/xlink" content-type="dwc:stateProvince" xlink:type="simple">Shimane</named-content>; county: <named-content xmlns:xlink="http://www.w3.org/1999/xlink" content-type="dwc:county" xlink:type="simple">Matsue</named-content>; municipality: <named-content xmlns:xlink="http://www.w3.org/1999/xlink" content-type="dwc:municipality" xlink:type="simple">Mihonoseki</named-content>; locality: <named-content xmlns:xlink="http://www.w3.org/1999/xlink" content-type="dwc:locality" xlink:type="simple">the coast of Matsue city, Shimane Prefecture, Japan</named-content>; verbatimCoordinates: <named-content xmlns:xlink="http://www.w3.org/1999/xlink" content-type="dwc:verbatimCoordinates" xlink:type="simple"><named-content content-type="dwc:verbatimCoordinates" xlink:type="simple">35°33'29.0"N 133°18'31.9"E</named-content></named-content>; decimalLatitude: <named-content xmlns:xlink="http://www.w3.org/1999/xlink" content-type="dwc:decimalLatitude" xlink:type="simple">35.558056</named-content>; decimalLongitude: <named-content xmlns:xlink="http://www.w3.org/1999/xlink" content-type="dwc:decimalLongitude" xlink:type="simple">133.308867</named-content>; georeferenceProtocol: <named-content xmlns:xlink="http://www.w3.org/1999/xlink" content-type="dwc:georeferenceProtocol" xlink:type="simple">GPS</named-content>; <bold>Identification:</bold> identifiedBy: <named-content xmlns:xlink="http://www.w3.org/1999/xlink" content-type="dwc:identifiedBy" xlink:type="simple">Nao Omi</named-content>; <bold>Event:</bold> samplingProtocol: <named-content xmlns:xlink="http://www.w3.org/1999/xlink" content-type="dwc:samplingProtocol" xlink:type="simple">plankton net</named-content>; eventDate: <named-content xmlns:xlink="http://www.w3.org/1999/xlink" content-type="dwc:eventDate" xlink:type="simple">6/20/2020</named-content>; year: <named-content xmlns:xlink="http://www.w3.org/1999/xlink" content-type="dwc:year" xlink:type="simple">2020</named-content>; month: <named-content xmlns:xlink="http://www.w3.org/1999/xlink" content-type="dwc:month" xlink:type="simple">June</named-content>; day: <named-content xmlns:xlink="http://www.w3.org/1999/xlink" content-type="dwc:day" xlink:type="simple">20</named-content>; habitat: <named-content xmlns:xlink="http://www.w3.org/1999/xlink" content-type="dwc:habitat" xlink:type="simple">marine</named-content>; <bold>Record Level:</bold> type: <named-content xmlns:xlink="http://www.w3.org/1999/xlink" content-type="dwc:type" xlink:type="simple">PhysicalObject</named-content>; language: <named-content xmlns:xlink="http://www.w3.org/1999/xlink" content-type="dwc:language" xlink:type="simple">en</named-content>; institutionID: <named-content xmlns:xlink="http://www.w3.org/1999/xlink" content-type="dwc:institutionID" xlink:type="simple">https://ror.org/04r8tsy16</named-content>; institutionCode: <named-content xmlns:xlink="http://www.w3.org/1999/xlink" content-type="dwc:institutionCode" xlink:type="simple">NSMT</named-content>; collectionCode: <named-content xmlns:xlink="http://www.w3.org/1999/xlink" content-type="dwc:collectionCode" xlink:type="simple">PL</named-content>; ownerInstitutionCode: <named-content xmlns:xlink="http://www.w3.org/1999/xlink" content-type="dwc:ownerInstitutionCode" xlink:type="simple">TNS</named-content>; basisOfRecord: <named-content xmlns:xlink="http://www.w3.org/1999/xlink" content-type="dwc:basisOfRecord" xlink:type="simple">PreservedSpecimen</named-content>; <bold>Material Entity:</bold> preparations: <named-content xmlns:xlink="http://www.w3.org/1999/xlink" content-type="dwc:preparations" xlink:type="simple">formalin-fixed, paraffin-embedded serial histological sections</named-content></p></list-item></list></tp:treatment-sec><tp:treatment-sec sec-type="Description"><title>Description</title><p><italic><tp:taxon-name><tp:taxon-name-part taxon-name-part-type="genus" reg="Allostoma">Allostoma</tp:taxon-name-part> <tp:taxon-name-part taxon-name-part-type="species" reg="matsueensis">matsueensis</tp:taxon-name-part></tp:taxon-name></italic> exhibits a short, cylindrical body form, measuring 884 ± 132.9 µm in length and 316 ± 62.9 µm in width (<italic>n</italic> = 9), based on measurements taken from fully extended live specimens (Fig. <xref ref-type="fig" rid="F13601194">1</xref>c). The anterior end is rounded with a single ciliated groove near the brain, while the posterior end is slightly tapered. The species is characterized by a yellow to pale brown body with pigmentation present in the body parenchyma, and a brown intestine (Fig. <xref ref-type="fig" rid="F13601194">1</xref>a, c). The frontal gland is present on the ventral side of the anterior end and both cyanophil and erythrophil (Fig. <xref ref-type="fig" rid="F13601206">2</xref>b). Two pairs of black-pigmented eyes are located anteriorly, partially embedded in the brain capsule. The posterior eyes are heart-shaped (two lenses), and the anterior eyes are round (one lens) (Fig. <xref ref-type="fig" rid="F13601194">1</xref>a, b, Fig. <xref ref-type="fig" rid="F13601206">2</xref>a, Fig. <xref ref-type="fig" rid="F13601208">3</xref>a). The brain is encapsulated, positioned posterior to the eyes and testis, with the nuclei layer directly underlying the extracellular-matrix (ECM) membrane (Fig. <xref ref-type="fig" rid="F13601194">1</xref>b, Fig. <xref ref-type="fig" rid="F13601206">2</xref>a, b, Fig. <xref ref-type="fig" rid="F13601208">3</xref>a).</p><p>The pharynx is positioned posterior to the intestine, near the posterior body end. The pharynx narrows and becomes folded proximally, and corresponds to a pharynx variabilis, consistent with other prolecithophorans. Two types of pharyngeal glands are present: (1) an erythrophil granular gland type and (2) a cyanophil smooth-textured gland type. The nuclei of both gland types are clustered around the proximal pharyngeal base, whereas their glandular extensions and secretory regions continue distally toward the distal end of the pharynx. It comprises circular, longitudinal, and radial muscles organized into inner and outer muscular layers (muscularis interna and externa) and is ciliated on both internal and external surfaces (Fig. <xref ref-type="fig" rid="F13601194">1</xref> , Fig. <xref ref-type="fig" rid="F13601206">2</xref>b). The esophagus is short (Fig. <xref ref-type="fig" rid="F13601206">2</xref>b).</p><p>The pharynx and penis open into a common atrium. The atrium is lined with ciliated epithelial cells, the pharyngeal and genital regions of the atrium are partially delimited by a zone of dense extracellular-matrix (ECM) fibers continuous with the basement membrane, without forming a complete partition (Fig. <xref ref-type="fig" rid="F13601194">1</xref>b, Fig. <xref ref-type="fig" rid="F13601206">2</xref>a, b, Fig. <xref ref-type="fig" rid="F13601208">3</xref>d, e). The thin ECM-membraned intestine lies posterior to the testis (Fig. <xref ref-type="fig" rid="F13601194">1</xref>, Fig. <xref ref-type="fig" rid="F13601206">2</xref>). The common oral–genital pore is surrounded by erythrophil granular glands and is circular muscle fibers forming a sphincter; these fibers are distributed along the length of the common pore and interdigitate with the basement membrane, rather than forming a single sharply delimited muscular ring in one plane of the section. In individual sections these fibers appear as discrete profiles embedded within the ECM (Fig. <xref ref-type="fig" rid="F13601194">1</xref>b, Fig. <xref ref-type="fig" rid="F13601206">2</xref>b, Fig. <xref ref-type="fig" rid="F13601208">3</xref>h).</p><p>Regarding the male system, the testis is located near the anterior end (Fig. <xref ref-type="fig" rid="F13601194">1</xref>b, Fig. <xref ref-type="fig" rid="F13601206">2</xref>a). Two vasa deferentia extend from the testis, passing laterally through the intestine to connect with the paired seminal vesicles (Fig. <xref ref-type="fig" rid="F13601194">1</xref>a, Fig. <xref ref-type="fig" rid="F13601208">3</xref>b). The seminal vesicles subsequently join the granular vesicle via a narrow tube (Fig. <xref ref-type="fig" rid="F13601194">1</xref>a, b, Fig. <xref ref-type="fig" rid="F13601208">3</xref>c).</p><p>The male copulatory organ is located posterior to the pharynx and consists of a pear-shaped granular vesicle and a thick, non-sclerotized penis capable of retracting into or extending beyond the granular vesicle (i.e., flexible) (Fig. <xref ref-type="fig" rid="F13601194">1</xref>b, Fig. <xref ref-type="fig" rid="F13601206">2</xref>a, Fig. <xref ref-type="fig" rid="F13601208">3</xref>d, e). In the only specimen with a fully extended papilla (PL-6488), the penile papilla measured 42.3 µm in length, and the granular vesicle measured 92.3 µm in length, with maximum widths of 45.2 µm (proximal lobe) and 67.3 µm (distal lobe) (Fig. <xref ref-type="fig" rid="F13601208">3</xref> d). The granular vesicle is encased in circular and longitudinal muscle fibers (Fig. <xref ref-type="fig" rid="F13601208">3</xref>d). Its proximal region contains cyanophil elongate and granular bodies and connecting fibers leading to the penis occupying the distal region (Fig. <xref ref-type="fig" rid="F13601208">3</xref>d). The penis is observed either retracted within the granular vesicle or externally protruded (Fig. <xref ref-type="fig" rid="F13601194">1</xref>b, Fig. <xref ref-type="fig" rid="F13601208">3</xref>d, e).</p><p>The female reproductive system contains a long ovary delimited by a thin membrane, which crosses the midline posterior to the intestine and connects to the vitellarium at both ends (Fig. <xref ref-type="fig" rid="F13601194">1</xref>a,b, Fig. <xref ref-type="fig" rid="F13601206">2</xref>a, b). The vitellarium is an unpaired structure, extending dorsally from the posterior boundary of the testis to the ovary, and partially envelops the ovary (Fig. <xref ref-type="fig" rid="F13601194">1</xref>a, b, Fig. <xref ref-type="fig" rid="F13601206">2</xref>a).</p><p>A large bursa, delimited by a thin membrane, occupies the posterodorsal region and contains multiple sperm masses (Fig. <xref ref-type="fig" rid="F13601194">1</xref>a, b, Fig. <xref ref-type="fig" rid="F13601206">2</xref>a, b). The vagina externa opens into the bursa and extends to the supraterminal vaginal pore; a sphincter is present near the pore (Fig. <xref ref-type="fig" rid="F13601194">1</xref>b, Fig. <xref ref-type="fig" rid="F13601206">2</xref>a, Fig. <xref ref-type="fig" rid="F13601208">3</xref>g). From the proximal part of the bursa, the sclerotized and conical spermatic duct, measuring 21.4 µm in length and tapering from 8 µm proximally to 2.5 µm distally, traverses a thin-membranous zone between the ovary and bursa and connects to an ovarian syncytial region, a multinucleated cytoplasmic mass located within the ovarian basement membrane and adjacent to the developing oocyte (Fig. <xref ref-type="fig" rid="F13601194">1</xref>b, Fig. <xref ref-type="fig" rid="F13601206">2</xref>a, Fig. <xref ref-type="fig" rid="F13601208">3</xref>f). No epithelial continuity or duct-like lumen between this region and the spermatic duct could be observed (Fig. <xref ref-type="fig" rid="F13601208">3</xref>f).</p></tp:treatment-sec><tp:treatment-sec sec-type="Diagnosis"><title>Diagnosis</title><p><italic><tp:taxon-name><tp:taxon-name-part taxon-name-part-type="genus" reg="Allostoma">Allostoma</tp:taxon-name-part> <tp:taxon-name-part taxon-name-part-type="species" reg="matsueensis">matsueensis</tp:taxon-name-part></tp:taxon-name></italic> sp. nov. is diagnosed based on the holotype (NSMT-Pl 6488) and paratypes (NSMT-Pl 6486–6490) by the following combination of characters: a short cylindrical body, measuring 884 ± 132.9 µm in length and 316 ± 62.9 µm in width (n = 9); body yellow to pale brown, with pigments occurring in the body parenchyma; granular vesicle pear-shaped (holotype: length 92.3 µm; proximal width 45.2 µm; distal width 67.3 µm); penis thick, non-sclerotized, and retractile, with a penile papilla 42.3 µm long in the holotype; bursa delimited by a thin membrane; spermatic duct narrow and sclerotized conical mouthpiece (holotype: length ca. 21.4 µm; width ca. 2.5–8 µm); ovary unpaired and crossing the midline; vaginal pore supraterminal, and vagina externa surrounded by a thin ECM membrane and a sphincter positioned adjacent to the vaginal pore. The new species is most similar to <italic><tp:taxon-name><tp:taxon-name-part taxon-name-part-type="genus" reg="Allostoma">Allostoma</tp:taxon-name-part> <tp:taxon-name-part taxon-name-part-type="species" reg="durum">durum</tp:taxon-name-part></tp:taxon-name></italic>, but differs in having a non-conical penis, a rigidly sclerotized (vs soft-walled) spermatic duct, a supraterminal (vs dorsal) female pore, and the absence of penile glands (<xref ref-type="bibr" rid="B13594870">Karling 1940</xref>, <xref ref-type="bibr" rid="B13595001">Omi 2020</xref>, <xref ref-type="bibr" rid="B13595138">Westblad 1955</xref>).</p></tp:treatment-sec><tp:treatment-sec sec-type="Etymology"><title>Etymology</title><p>The name is an adjective referring to the geographic origin, Matsue City, located within Shimane Prefecture, Japan.</p></tp:treatment-sec><tp:treatment-sec sec-type="Distribution"><title>Distribution</title><p>The coasts of Matsue City, Shimane Prefecture, Japan.</p></tp:treatment-sec><tp:treatment-sec sec-type="Notes"><title>Notes</title><sec sec-type="Habitat"><title>Habitat</title><p>Intertidal and shallow subtidal zones (0.5–3 m depth), found among sand and seaweed substrates.</p></sec><sec sec-type="Taxonomic remarks"><title>Taxonomic remarks</title><p>The genus <italic><tp:taxon-name><tp:taxon-name-part taxon-name-part-type="genus" reg="Enterostomula">Enterostomula</tp:taxon-name-part></tp:taxon-name></italic> Reisinger, 1926 has been regarded as a junior synonym of <italic><tp:taxon-name><tp:taxon-name-part taxon-name-part-type="genus" reg="Allostoma">Allostoma</tp:taxon-name-part></tp:taxon-name></italic> von Beneden, 1861 since the comprehensive revision by <xref ref-type="bibr" rid="B13595138">Westblad 1955</xref>, who concluded that the diagnostic characters previously used to separate the two genera do not justify generic distinction. Westblad explicitly stated that <italic><tp:taxon-name><tp:taxon-name-part taxon-name-part-type="genus" reg="Allostoma">Allostoma</tp:taxon-name-part></tp:taxon-name></italic> and <italic><tp:taxon-name><tp:taxon-name-part taxon-name-part-type="genus" reg="Enterostomula">Enterostomula</tp:taxon-name-part></tp:taxon-name></italic> “must be made to compose one genus, viz. <italic><tp:taxon-name><tp:taxon-name-part taxon-name-part-type="genus" reg="Allostoma">Allostoma</tp:taxon-name-part></tp:taxon-name></italic>” (<xref ref-type="bibr" rid="B13595138">Westblad 1955</xref>: 513). This taxonomic interpretation has subsequently been followed in later systematic treatments, in which former species of <italic><tp:taxon-name><tp:taxon-name-part taxon-name-part-type="genus" reg="Enterostomula">Enterostomula</tp:taxon-name-part></tp:taxon-name></italic> were transferred to <italic><tp:taxon-name><tp:taxon-name-part taxon-name-part-type="genus" reg="Allostoma">Allostoma</tp:taxon-name-part></tp:taxon-name></italic> (e.g., <xref ref-type="bibr" rid="B13594929">Karling 1962</xref>, <xref ref-type="bibr" rid="B13594965">Karling 1993</xref>). Following this established taxonomic framework, the species originally described as <italic><tp:taxon-name><tp:taxon-name-part taxon-name-part-type="genus" reg="Enterostomula">Enterostomula</tp:taxon-name-part> <tp:taxon-name-part taxon-name-part-type="species" reg="densissimabursa">densissimabursa</tp:taxon-name-part></tp:taxon-name></italic> Omi, 2020 (<xref ref-type="bibr" rid="B13595001">Omi 2020</xref>) is herein formally transferred to the genus <italic><tp:taxon-name><tp:taxon-name-part taxon-name-part-type="genus" reg="Allostoma">Allostoma</tp:taxon-name-part></tp:taxon-name></italic> and is treated as <italic><tp:taxon-name><tp:taxon-name-part taxon-name-part-type="genus" reg="Allostoma">Allostoma</tp:taxon-name-part> <tp:taxon-name-part taxon-name-part-type="species" reg="densissimabursa">densissimabursa</tp:taxon-name-part></tp:taxon-name></italic> (Omi, 2020) comb. nov. This action constitutes the first explicit and formal establishment of this new combination in accordance with the ICZN. Accordingly, all references to <italic><tp:taxon-name><tp:taxon-name-part taxon-name-part-type="genus" reg="Enterostomula">E.</tp:taxon-name-part> <tp:taxon-name-part taxon-name-part-type="species" reg="densissimabursa">densissimabursa</tp:taxon-name-part></tp:taxon-name></italic> in the present study are made under the combination <italic><tp:taxon-name><tp:taxon-name-part taxon-name-part-type="genus" reg="Allostoma">Allostoma</tp:taxon-name-part> <tp:taxon-name-part taxon-name-part-type="species" reg="densissimabursa">densissimabursa</tp:taxon-name-part></tp:taxon-name></italic> (Omi, 2020).</p></sec></tp:treatment-sec><tp:treatment-sec><!--Section generated to contain objects referenced in tp:taxon-treatment.--><fig id="F13601194" position="float" orientation="portrait"><object-id xmlns:xlink="http://www.w3.org/1999/xlink" content-type="arpha" xlink:type="simple">6E19E0A1-D00E-5C02-AF41-48F65E86DA41</object-id><object-id xmlns:xlink="http://www.w3.org/1999/xlink" content-type="doi" xlink:type="simple">10.3897/BDJ.14.e176933.figure2</object-id><label>Figure 1.</label><caption><p><italic><tp:taxon-name><tp:taxon-name-part taxon-name-part-type="genus" reg="Allostoma">Allostoma</tp:taxon-name-part> <tp:taxon-name-part taxon-name-part-type="species" reg="matsueensis">matsueensis</tp:taxon-name-part></tp:taxon-name></italic> sp. nov. <bold>a</bold> frontal reconstruction of the holotype (PL-6488); <bold>b</bold> sagittal reconstruction of the same specimen; <bold>c</bold> photograph of the living holotype. Scale bar, 100 µm. Abbreviations: bm: basement mambrane; bu: bursa; br: brain; cp: common oral–genital pore; e: eye; fg: frontal gland; g: gland; gr: groove; i: intestine; gv: granular vesicle; o: ovary; p: penis; ph: pharynx; sd: spermatic duct; smf: sphincter muscle fiber; t: testis; v: vitellarium; ve: vagina externa; vp: vaginal pore; vd: vas deferens; sv: seminal vesicle.</p></caption><graphic xmlns:xlink="http://www.w3.org/1999/xlink" xlink:href="bdj-14-e176933-g001.png" position="float" id="oo_1500817.PNG" orientation="portrait" xlink:type="simple"><uri content-type="original_file" xlink:type="simple">https://binary.pensoft.net/fig/1500817</uri></graphic></fig><fig id="F13601206" position="float" orientation="portrait"><object-id xmlns:xlink="http://www.w3.org/1999/xlink" content-type="arpha" xlink:type="simple">27768988-D164-5075-BC24-8B990C5F3CCC</object-id><object-id xmlns:xlink="http://www.w3.org/1999/xlink" content-type="doi" xlink:type="simple">10.3897/BDJ.14.e176933.figure1</object-id><label>Figure 2.</label><caption><p><italic><tp:taxon-name><tp:taxon-name-part taxon-name-part-type="genus" reg="Allostoma">Allostoma</tp:taxon-name-part> <tp:taxon-name-part taxon-name-part-type="species" reg="matsueensis">matsueensis</tp:taxon-name-part></tp:taxon-name></italic> sp. nov. <bold>a, b</bold> general view of the holotype (PL-6488). Scale bars: 100 µm. Staining method: Masson’s trichrome. Abbreviations: bm: basement mambrane; br: brain; bu: bursa; ca: common atrium; cp: common oral–genital pore; e: eye; fg: frontal gland; g: gland; i: intestine; gv: granular vesicle; o: ovary; ph: pharynx; sd: spermatic duct; smf: sphincter muscle fiber; t: testis; v: vitellarium; ve: vagina externa; vp: vaginal pore.</p></caption><graphic xmlns:xlink="http://www.w3.org/1999/xlink" xlink:href="bdj-14-e176933-g002.png" position="float" id="oo_1500818.PNG" orientation="portrait" xlink:type="simple"><uri content-type="original_file" xlink:type="simple">https://binary.pensoft.net/fig/1500818</uri></graphic></fig><fig id="F13601208" position="float" orientation="portrait"><object-id xmlns:xlink="http://www.w3.org/1999/xlink" content-type="arpha" xlink:type="simple">D0157D73-D630-5FA6-9C1B-DD1B23070FD9</object-id><object-id xmlns:xlink="http://www.w3.org/1999/xlink" content-type="doi" xlink:type="simple">10.3897/BDJ.14.e176933.figure1</object-id><label>Figure 3.</label><caption><p><italic><tp:taxon-name><tp:taxon-name-part taxon-name-part-type="genus" reg="Allostoma">Allostoma</tp:taxon-name-part> <tp:taxon-name-part taxon-name-part-type="species" reg="matsueensis">matsueensis</tp:taxon-name-part></tp:taxon-name></italic> sp. nov. <bold>a</bold> details of the brain and eyes (PL-6488); <bold>b</bold> vas deferens (PL-6488); <bold>c</bold> paired seminal vesicle of the paratype (PL-6489); <bold>d</bold> male copulatory organ (PL-6488); <bold>e</bold> male copulatory organ of the paratype (PL-6487); <bold>f</bold> spermatic duct (PL-6488); <bold>g</bold> sphincter adjacent to the vaginal pore (PL-6489); <bold>h</bold> sphincter at the common oral–genital pore (PL-6487). Sections: b and d–f, sagittal sections; c, frontal section. Scale bars: 100 µm (b, c) and 25 µm (a, d, e, f, g). Staining methods: Masson’s trichrome (a, b, d, f) and Azan trichrome (c, e, g). Abbreviations: br: brain; bu: bursa; ca: common atrium; e: eye; en: epithelial nuclei; i: intestine; gv: granular vesicle; o: ovary; p: penis; sd: spermatic duct; sp: sphincter; t: testis; v: vitellarium; vd: vas deferens; sv: seminal vesicle.</p></caption><graphic xmlns:xlink="http://www.w3.org/1999/xlink" xlink:href="bdj-14-e176933-g003.png" position="float" id="oo_1500813.PNG" orientation="portrait" xlink:type="simple"><uri content-type="original_file" xlink:type="simple">https://binary.pensoft.net/fig/1500813</uri></graphic></fig></tp:treatment-sec><ref-list><ref id="B13594870"><element-citation xmlns:xlink="http://www.w3.org/1999/xlink" publication-type="book" xlink:type="simple"><person-group person-group-type="author"><name name-style="western"><surname>Karling</surname><given-names>T. G.</given-names></name></person-group><year>1940</year><source>Zur Morphologie und Systematik der <tp:taxon-name><tp:taxon-name-part taxon-name-part-type="order">Alloeocoela</tp:taxon-name-part></tp:taxon-name> Cumulata und <tp:taxon-name><tp:taxon-name-part taxon-name-part-type="order">Rhabdocoela</tp:taxon-name-part></tp:taxon-name> Lecithophora (<tp:taxon-name><tp:taxon-name-part taxon-name-part-type="class">Turbellaria</tp:taxon-name-part></tp:taxon-name>)</source><publisher-name>Societas pro Fauna et Flora Fennica</publisher-name><publisher-loc>Finland</publisher-loc></element-citation></ref><ref id="B13595001"><element-citation xmlns:xlink="http://www.w3.org/1999/xlink" publication-type="article" xlink:type="simple"><person-group person-group-type="author"><name name-style="western"><surname>Omi</surname><given-names>Nao</given-names></name></person-group><year>2020</year><article-title>A novel <italic><tp:taxon-name><tp:taxon-name-part taxon-name-part-type="genus" reg="Enterostomula">Enterostomula</tp:taxon-name-part></tp:taxon-name></italic> (<tp:taxon-name><tp:taxon-name-part taxon-name-part-type="phylum">Platyhelminthes</tp:taxon-name-part></tp:taxon-name>, <tp:taxon-name><tp:taxon-name-part taxon-name-part-type="order">Prolecithophora</tp:taxon-name-part></tp:taxon-name>) species from two brackish lakes in Japan</article-title><source>Biodiversity Data Journal</source><volume>8</volume><pub-id pub-id-type="doi">10.3897/bdj.8.e47161</pub-id></element-citation></ref><ref id="B13595138"><element-citation xmlns:xlink="http://www.w3.org/1999/xlink" publication-type="article" xlink:type="simple"><person-group person-group-type="author"><name name-style="western"><surname>Westblad</surname><given-names>E.</given-names></name></person-group><year>1955</year><article-title>Marine “Alloeocoels” (<tp:taxon-name><tp:taxon-name-part taxon-name-part-type="class">Turbellaria</tp:taxon-name-part></tp:taxon-name>) from North Atlantic and Mediterranean coasts I.</article-title><source>Arkiv för Zoologi</source><volume>7</volume><issue>24</issue><fpage>491</fpage><lpage>526</lpage></element-citation></ref><ref id="B13594929"><element-citation xmlns:xlink="http://www.w3.org/1999/xlink" publication-type="article" xlink:type="simple"><person-group person-group-type="author"><name name-style="western"><surname>Karling</surname><given-names>T. G.</given-names></name></person-group><year>1962</year><article-title>Marine <tp:taxon-name><tp:taxon-name-part taxon-name-part-type="class">turbellaria</tp:taxon-name-part></tp:taxon-name> from the Pacific coast of North America. II. <tp:taxon-name><tp:taxon-name-part taxon-name-part-type="family">Pseudostomidae</tp:taxon-name-part></tp:taxon-name> and <tp:taxon-name><tp:taxon-name-part taxon-name-part-type="family">Cylindrostomidae</tp:taxon-name-part></tp:taxon-name>.</article-title><source>Arkiv för Zoologi</source><volume>15</volume><fpage>181</fpage><lpage>209</lpage></element-citation></ref><ref id="B13594965"><element-citation xmlns:xlink="http://www.w3.org/1999/xlink" publication-type="article" xlink:type="simple"><person-group person-group-type="author"><name name-style="western"><surname>Karling</surname><given-names>Tor G.</given-names></name></person-group><year>1993</year><article-title>Anatomy and evolution in <tp:taxon-name><tp:taxon-name-part taxon-name-part-type="family">Cylindrostomidae</tp:taxon-name-part></tp:taxon-name> (<tp:taxon-name><tp:taxon-name-part taxon-name-part-type="phylum">Plathelminthes</tp:taxon-name-part></tp:taxon-name>, <tp:taxon-name><tp:taxon-name-part taxon-name-part-type="order">Prolecithophora</tp:taxon-name-part></tp:taxon-name>)</article-title><source>Zoologica Scripta</source><volume>22</volume><issue>4</issue><fpage>325</fpage><lpage>339</lpage><pub-id pub-id-type="doi">10.1111/j.1463-6409.1993.tb00362.x</pub-id></element-citation></ref></ref-list></tp:taxon-treatment>
